# Supplementary material for: Lyoprotective Effects of Mannitol and Lactose Compared to Sucrose and Trehalose: Sildenafil Citrate Liposomes as a Case Study
Source: Pharmaceutics. 2021 Jul 28;13(8):1164. doi: 10.3390/pharmaceutics13081164 (PMC8400243; doi:10.3390/pharmaceutics13081164)
Supplement: Supplementary file 1 [file pharmaceutics-13-01164-s001.zip]

Archive with 1 entries (1 files):
- pharmaceutics-1254994-supplementary.pdf
